# Supplementary material for: Nanocellulose Xerogel as Template for Transparent, Thick, Flame-Retardant Polymer Nanocomposites
Source: Nanomaterials (Basel). 2021 Nov 12;11(11):3032. doi: 10.3390/nano11113032 (PMC8619435; doi:10.3390/nano11113032)
Supplement: Supplementary file 1 [file nanomaterials-11-03032-s001.zip]

Archive with 6 entries (5 files):
- nanomaterials-1451573-SI/
- nanomaterials-1451573-SI/nanomaterials-1451573-SI.pdf
- nanomaterials-1451573-SI/Video S1.mp4
- nanomaterials-1451573-SI/Video S2.mp4
- nanomaterials-1451573-SI/Video S3.mp4
- nanomaterials-1451573-SI/Video S4.mp4
